# Supplementary material for: Repeated mass distributions and continuous distribution of long-lasting insecticidal nets: modelling sustainability of health benefits from mosquito nets, depending on case management
Source: Malar J. 2013 Nov 7;12:401. doi: 10.1186/1475-2875-12-401 (PMC4228503; doi:10.1186/1475-2875-12-401)
Supplement: Additional file 2 — Central scenario. [file 1475-2875-12-401-S2.xml]

<?xml version="1.0" encoding="UTF-8" standalone="no"?>
<scenario xmlns:xsi="http://www.w3.org/2001/XMLSchema-instance" analysisNo="0" name=
"centralscenario.xml,annualEIR:annualEIR16,attritionOfNetsHL:attritionOfNetsHL4,ContinuousDeliv
ery:ANC80,Endophagy:PitoaP2Sep7525,holeRatemean:base,holeRatesigma:base,insecticideDecayL:base
,insecticideDecaymusigma:base,MassDelivery:ITNReceiptProp70quad,ripFactor:base,seed:1"
schemaVersion="29" wuID="0" xsi:noNamespaceSchemaLocation="scenario_29.xsd">
<demography maximumAgeYrs="90" name="Ifakara" popSize="100000">
<ageGroup lowerbound="0">
<group poppercent="3.474714994" upperbound="1"/>
<group poppercent="12.76004028" upperbound="5"/>
<group poppercent="14.52151394" upperbound="10"/>
<group poppercent="12.75565434" upperbound="15"/>
<group poppercent="10.8363237399" upperbound="20"/>
<group poppercent="8.393312454" upperbound="25"/>
<group poppercent="7.001421452" upperbound="30"/>
<group poppercent="5.800587654" upperbound="35"/>
<group poppercent="5.102136612" upperbound="40"/>
<group poppercent="4.182561874" upperbound="45"/>
<group poppercent="3.339409351" upperbound="50"/>
<group poppercent="2.986112356" upperbound="55"/>
<group poppercent="2.555766582" upperbound="60"/>
<group poppercent="2.332763433" upperbound="65"/>
<group poppercent="1.77400255" upperbound="70"/>
<group poppercent="1.008525491" upperbound="75"/>
<group poppercent="0.74167341" upperbound="80"/>
<group poppercent="0.271863401" upperbound="85"/>
<group poppercent="0.161614642" upperbound="90"/>
</ageGroup>
</demography>
<monitoring cohortOnly="false" name="Annual Surveys and continuous">
<continuous period="1">
<option name="nets owned" value="true"/>
<option name="mean hole index" value="true"/>
<option name="mean insecticide content" value="true"/>
</continuous>
<SurveyOptions>
<option name="nHost" value="true"/>
<option name="nTreatments1" value="true"/>
<option name="nTreatments2" value="true"/>
<option name="nTreatments3" value="true"/>
<option name="nUncomp" value="true"/>
<option name="nSevere" value="true"/>
<option name="nSeq" value="true"/>
<option name="nHospitalDeaths" value="true"/>
<option name="nIndDeaths" value="true"/>
<option name="nDirDeaths" value="true"/>
<option name="nHospitalRecovs" value="true"/>
<option name="nHospitalSeqs" value="true"/>
<option name="Vector_EIR_Simulated" value="true"/>
<option name="nMassITNs" value="true"/>
<option name="nEPI_ITNs" value="true"/>
<option name="nAddedToCohort" value="true"/>
<option name="nRemovedFromCohort" value="true"/>
</SurveyOptions>
<surveys detectionLimit="40">
<surveyTime>73</surveyTime>
<surveyTime>146</surveyTime>
<surveyTime>219</surveyTime>
<surveyTime>292</surveyTime>
<surveyTime>365</surveyTime>
<surveyTime>438</surveyTime>
<surveyTime>511</surveyTime>
<surveyTime>584</surveyTime>
<surveyTime>657</surveyTime>
<surveyTime>730</surveyTime>
<surveyTime>803</surveyTime>
<surveyTime>876</surveyTime>
<surveyTime>949</surveyTime>
<surveyTime>1022</surveyTime>
<surveyTime>1095</surveyTime>
<surveyTime>1168</surveyTime>
<surveyTime>1241</surveyTime>
<surveyTime>1314</surveyTime>
<surveyTime>1387</surveyTime>
<surveyTime>1460</surveyTime>
<surveyTime>1533</surveyTime>
<surveyTime>1606</surveyTime>
<surveyTime>1679</surveyTime>
<surveyTime>1752</surveyTime>
<surveyTime>1825</surveyTime>
<surveyTime>1898</surveyTime>
<surveyTime>1971</surveyTime>
<surveyTime>2044</surveyTime>
<surveyTime>2117</surveyTime>
<surveyTime>2190</surveyTime>
<surveyTime>2263</surveyTime>
<surveyTime>2336</surveyTime>
<surveyTime>2409</surveyTime>
<surveyTime>2482</surveyTime>
<surveyTime>2555</surveyTime>
<surveyTime>2628</surveyTime>
<surveyTime>2701</surveyTime>
<surveyTime>2774</surveyTime>
<surveyTime>2847</surveyTime>
<surveyTime>2920</surveyTime>
<surveyTime>2993</surveyTime>
<surveyTime>3066</surveyTime>
<surveyTime>3139</surveyTime>
<surveyTime>3212</surveyTime>
<surveyTime>3285</surveyTime>
<surveyTime>3358</surveyTime>
<surveyTime>3431</surveyTime>
<surveyTime>3504</surveyTime>
<surveyTime>3577</surveyTime>
<surveyTime>3650</surveyTime>
<surveyTime>3723</surveyTime>
<surveyTime>3796</surveyTime>
<surveyTime>3869</surveyTime>
<surveyTime>3942</surveyTime>
<surveyTime>4015</surveyTime>
<surveyTime>4088</surveyTime>
<surveyTime>4161</surveyTime>
<surveyTime>4234</surveyTime>
<surveyTime>4307</surveyTime>
<surveyTime>4380</surveyTime>
<surveyTime>4453</surveyTime>
<surveyTime>4526</surveyTime>
<surveyTime>4599</surveyTime>
<surveyTime>4672</surveyTime>
<surveyTime>4745</surveyTime>
<surveyTime>4818</surveyTime>
<surveyTime>4891</surveyTime>
<surveyTime>4964</surveyTime>
<surveyTime>5037</surveyTime>
<surveyTime>5110</surveyTime>
<surveyTime>5183</surveyTime>
<surveyTime>5256</surveyTime>
<surveyTime>5329</surveyTime>
<surveyTime>5402</surveyTime>
<surveyTime>5475</surveyTime>
<surveyTime>5548</surveyTime>
<surveyTime>5621</surveyTime>
<surveyTime>5694</surveyTime>
<surveyTime>5767</surveyTime>
<surveyTime>5840</surveyTime>
<surveyTime>5913</surveyTime>
<surveyTime>5986</surveyTime>
<surveyTime>6059</surveyTime>
<surveyTime>6132</surveyTime>
<surveyTime>6205</surveyTime>
<surveyTime>6278</surveyTime>
<surveyTime>6351</surveyTime>
<surveyTime>6424</surveyTime>
<surveyTime>6497</surveyTime>
<surveyTime>6570</surveyTime>
<surveyTime>6643</surveyTime>
<surveyTime>6716</surveyTime>
<surveyTime>6789</surveyTime>
<surveyTime>6862</surveyTime>
<surveyTime>6935</surveyTime>
<surveyTime>7008</surveyTime>
<surveyTime>7081</surveyTime>
<surveyTime>7154</surveyTime>
<surveyTime>7227</surveyTime>
<surveyTime>7300</surveyTime>
<surveyTime>7373</surveyTime>
<surveyTime>7446</surveyTime>
<surveyTime>7519</surveyTime>
<surveyTime>7592</surveyTime>
<surveyTime>7665</surveyTime>
<surveyTime>7738</surveyTime>
<surveyTime>7811</surveyTime>
<surveyTime>7884</surveyTime>
<surveyTime>7957</surveyTime>
<surveyTime>8030</surveyTime>
<surveyTime>8103</surveyTime>
<surveyTime>8176</surveyTime>
<surveyTime>8249</surveyTime>
<surveyTime>8322</surveyTime>
<surveyTime>8395</surveyTime>
<surveyTime>8468</surveyTime>
<surveyTime>8541</surveyTime>
<surveyTime>8614</surveyTime>
<surveyTime>8687</surveyTime>
<surveyTime>8760</surveyTime>
<surveyTime>8833</surveyTime>
<surveyTime>8906</surveyTime>
<surveyTime>8979</surveyTime>
<surveyTime>9052</surveyTime>
<surveyTime>9125</surveyTime>
</surveys>
<ageGroup lowerbound="0">
<group upperbound="0.25"/>
<group upperbound="0.5"/>
<group upperbound="0.75"/>
<group upperbound="1"/>
<group upperbound="1.5"/>
<group upperbound="2"/>
<group upperbound="3"/>
<group upperbound="4"/>
<group upperbound="5"/>
<group upperbound="6"/>
<group upperbound="7"/>
<group upperbound="8"/>
<group upperbound="9"/>
<group upperbound="10"/>
<group upperbound="12"/>
<group upperbound="14"/>
<group upperbound="16"/>
<group upperbound="18"/>
<group upperbound="20"/>
<group upperbound="25"/>
<group upperbound="30"/>
<group upperbound="35"/>
<group upperbound="40"/>
<group upperbound="45"/>
<group upperbound="50"/>
<group upperbound="55"/>
<group upperbound="60"/>
<group upperbound="65"/>
<group upperbound="70"/>
<group upperbound="99"/>
</ageGroup>
</monitoring>
<interventions name="Full Set">
<ITN name="Extended ITNs">
<description>
<usage value="1.00"/>
<holeRate mean="1.80" sigma="0.80"/>
<ripRate mean="1.80" sigma="0.80"/>
<ripFactor value="0.3"/>
<initialInsecticide mu="55" sigma="14"/>
<insecticideDecay L="1.5" function="exponential" mu="-0.32" sigma="0.8"/>
<attritionOfNets L="20.7725" function="smooth-compact" k="18"/>
<anophelesParams mosquito="gambiae_ss_indoor">
<deterrency holeFactor="0.4492" holeScalingFactor="0.027395" insecticideFactor=
"0.0272" insecticideScalingFactor="0.00438" interactionFactor="21.7726196918587"/>
<preprandialKillingEffect baseFactor="0.1357" holeFactor="0.1386" holeScalingFactor="0.021181007" insecticideFactor="0.6906" insecticideScalingFactor="0.1320"
interactionFactor="-0.1108"/>
<postprandialKillingEffect baseFactor="0.0670" holeFactor="0" holeScalingFactor="1"
insecticideFactor="0.4955" insecticideScalingFactor="0.1045" interactionFactor="0"
/>
</anophelesParams>
<anophelesParams mosquito="gambiae_ss_outdoor">
<deterrency holeFactor="1" holeScalingFactor="0.027395" insecticideFactor="1"
insecticideScalingFactor="0.00438" interactionFactor="1"/>
<preprandialKillingEffect baseFactor="0" holeFactor="0" holeScalingFactor=
"0.021181007" insecticideFactor="0" insecticideScalingFactor="0.1320"
interactionFactor="0"/>
<postprandialKillingEffect baseFactor="0" holeFactor="0" holeScalingFactor="1"
insecticideFactor="0" insecticideScalingFactor="0.1045" interactionFactor="0"/>
</anophelesParams>
</description>
<continuous begin="364" cohort="true" coverage="0.8" targetAgeYrs="0.0137"/>
<continuous begin="364" cohort="true" coverage="0.0556" targetAgeYrs="15.5"/>
<continuous begin="364" cohort="true" coverage="0.0556" targetAgeYrs="16.5"/>
<continuous begin="364" cohort="true" coverage="0.0556" targetAgeYrs="17.5"/>
<continuous begin="364" cohort="true" coverage="0.0556" targetAgeYrs="18.5"/>
<continuous begin="364" cohort="true" coverage="0.0556" targetAgeYrs="19.5"/>
<continuous begin="364" cohort="true" coverage="0.1064" targetAgeYrs="20.5"/>
<continuous begin="364" cohort="true" coverage="0.1064" targetAgeYrs="21.5"/>
<continuous begin="364" cohort="true" coverage="0.1064" targetAgeYrs="22.5"/>
<continuous begin="364" cohort="true" coverage="0.1064" targetAgeYrs="23.5"/>
<continuous begin="364" cohort="true" coverage="0.1064" targetAgeYrs="24.5"/>
<continuous begin="364" cohort="true" coverage="0.1008" targetAgeYrs="25.5"/>
<continuous begin="364" cohort="true" coverage="0.1008" targetAgeYrs="26.5"/>
<continuous begin="364" cohort="true" coverage="0.1008" targetAgeYrs="27.5"/>
<continuous begin="364" cohort="true" coverage="0.1008" targetAgeYrs="28.5"/>
<continuous begin="364" cohort="true" coverage="0.1008" targetAgeYrs="29.5"/>
<continuous begin="364" cohort="true" coverage="0.0880" targetAgeYrs="30.5"/>
<continuous begin="364" cohort="true" coverage="0.0880" targetAgeYrs="31.5"/>
<continuous begin="364" cohort="true" coverage="0.0880" targetAgeYrs="32.5"/>
<continuous begin="364" cohort="true" coverage="0.0880" targetAgeYrs="33.5"/>
<continuous begin="364" cohort="true" coverage="0.0880" targetAgeYrs="34.5"/>
<continuous begin="364" cohort="true" coverage="0.0628" targetAgeYrs="35.5"/>
<continuous begin="364" cohort="true" coverage="0.0628" targetAgeYrs="36.5"/>
<continuous begin="364" cohort="true" coverage="0.0628" targetAgeYrs="37.5"/>
<continuous begin="364" cohort="true" coverage="0.0628" targetAgeYrs="38.5"/>
<continuous begin="364" cohort="true" coverage="0.0628" targetAgeYrs="39.5"/>
<continuous begin="364" cohort="true" coverage="0.0316" targetAgeYrs="40.5"/>
<continuous begin="364" cohort="true" coverage="0.0316" targetAgeYrs="41.5"/>
<continuous begin="364" cohort="true" coverage="0.0316" targetAgeYrs="42.5"/>
<continuous begin="364" cohort="true" coverage="0.0316" targetAgeYrs="43.5"/>
<continuous begin="364" cohort="true" coverage="0.0316" targetAgeYrs="44.5"/>
<continuous begin="364" cohort="true" coverage="0.0084" targetAgeYrs="45.5"/>
<continuous begin="364" cohort="true" coverage="0.0084" targetAgeYrs="46.5"/>
<continuous begin="364" cohort="true" coverage="0.0084" targetAgeYrs="47.5"/>
<continuous begin="364" cohort="true" coverage="0.0084" targetAgeYrs="48.5"/>
<continuous begin="364" cohort="true" coverage="0.0084" targetAgeYrs="49.5"/>
<timed cohort="true" coverage="0.785258112" maxAge="5" minAge="0" time="364"/>
<timed cohort="true" coverage="0.672276915" maxAge="10" minAge="5" time="364"/>
<timed cohort="true" coverage="0.587980813" maxAge="15" minAge="10" time="364"/>
<timed cohort="true" coverage="0.584494394" maxAge="20" minAge="15" time="364"/>
<timed cohort="true" coverage="0.696434743" maxAge="25" minAge="20" time="364"/>
<timed cohort="true" coverage="0.774183149" maxAge="45" minAge="25" time="364"/>
<timed cohort="true" coverage="0.734880687" maxAge="60" minAge="45" time="364"/>
<timed cohort="true" coverage="0.665160649" maxAge="90" minAge="60" time="364"/>
<timed cohort="true" coverage="0.785258112" maxAge="5" minAge="0" time="656"/>
<timed cohort="true" coverage="0.672276915" maxAge="10" minAge="5" time="656"/>
<timed cohort="true" coverage="0.587980813" maxAge="15" minAge="10" time="656"/>
<timed cohort="true" coverage="0.584494394" maxAge="20" minAge="15" time="656"/>
<timed cohort="true" coverage="0.696434743" maxAge="25" minAge="20" time="656"/>
<timed cohort="true" coverage="0.774183149" maxAge="45" minAge="25" time="656"/>
<timed cohort="true" coverage="0.734880687" maxAge="60" minAge="45" time="656"/>
<timed cohort="true" coverage="0.665160649" maxAge="90" minAge="60" time="656"/>
<timed cohort="true" coverage="0.785258112" maxAge="5" minAge="0" time="948"/>
<timed cohort="true" coverage="0.672276915" maxAge="10" minAge="5" time="948"/>
<timed cohort="true" coverage="0.587980813" maxAge="15" minAge="10" time="948"/>
<timed cohort="true" coverage="0.584494394" maxAge="20" minAge="15" time="948"/>
<timed cohort="true" coverage="0.696434743" maxAge="25" minAge="20" time="948"/>
<timed cohort="true" coverage="0.774183149" maxAge="45" minAge="25" time="948"/>
<timed cohort="true" coverage="0.734880687" maxAge="60" minAge="45" time="948"/>
<timed cohort="true" coverage="0.665160649" maxAge="90" minAge="60" time="948"/>
<timed cohort="true" coverage="0.785258112" maxAge="5" minAge="0" time="1240"/>
<timed cohort="true" coverage="0.672276915" maxAge="10" minAge="5" time="1240"/>
<timed cohort="true" coverage="0.587980813" maxAge="15" minAge="10" time="1240"/>
<timed cohort="true" coverage="0.584494394" maxAge="20" minAge="15" time="1240"/>
<timed cohort="true" coverage="0.696434743" maxAge="25" minAge="20" time="1240"/>
<timed cohort="true" coverage="0.774183149" maxAge="45" minAge="25" time="1240"/>
<timed cohort="true" coverage="0.734880687" maxAge="60" minAge="45" time="1240"/>
<timed cohort="true" coverage="0.665160649" maxAge="90" minAge="60" time="1240"/>
<timed cohort="true" coverage="0.785258112" maxAge="5" minAge="0" time="1532"/>
<timed cohort="true" coverage="0.672276915" maxAge="10" minAge="5" time="1532"/>
<timed cohort="true" coverage="0.587980813" maxAge="15" minAge="10" time="1532"/>
<timed cohort="true" coverage="0.584494394" maxAge="20" minAge="15" time="1532"/>
<timed cohort="true" coverage="0.696434743" maxAge="25" minAge="20" time="1532"/>
<timed cohort="true" coverage="0.774183149" maxAge="45" minAge="25" time="1532"/>
<timed cohort="true" coverage="0.734880687" maxAge="60" minAge="45" time="1532"/>
<timed cohort="true" coverage="0.665160649" maxAge="90" minAge="60" time="1532"/>
<timed cohort="true" coverage="0.785258112" maxAge="5" minAge="0" time="1824"/>
<timed cohort="true" coverage="0.672276915" maxAge="10" minAge="5" time="1824"/>
<timed cohort="true" coverage="0.587980813" maxAge="15" minAge="10" time="1824"/>
<timed cohort="true" coverage="0.584494394" maxAge="20" minAge="15" time="1824"/>
<timed cohort="true" coverage="0.696434743" maxAge="25" minAge="20" time="1824"/>
<timed cohort="true" coverage="0.774183149" maxAge="45" minAge="25" time="1824"/>
<timed cohort="true" coverage="0.734880687" maxAge="60" minAge="45" time="1824"/>
<timed cohort="true" coverage="0.665160649" maxAge="90" minAge="60" time="1824"/>
<timed cohort="true" coverage="0.785258112" maxAge="5" minAge="0" time="2116"/>
<timed cohort="true" coverage="0.672276915" maxAge="10" minAge="5" time="2116"/>
<timed cohort="true" coverage="0.587980813" maxAge="15" minAge="10" time="2116"/>
<timed cohort="true" coverage="0.584494394" maxAge="20" minAge="15" time="2116"/>
<timed cohort="true" coverage="0.696434743" maxAge="25" minAge="20" time="2116"/>
<timed cohort="true" coverage="0.774183149" maxAge="45" minAge="25" time="2116"/>
<timed cohort="true" coverage="0.734880687" maxAge="60" minAge="45" time="2116"/>
<timed cohort="true" coverage="0.665160649" maxAge="90" minAge="60" time="2116"/>
<timed cohort="true" coverage="0.785258112" maxAge="5" minAge="0" time="2408"/>
<timed cohort="true" coverage="0.672276915" maxAge="10" minAge="5" time="2408"/>
<timed cohort="true" coverage="0.587980813" maxAge="15" minAge="10" time="2408"/>
<timed cohort="true" coverage="0.584494394" maxAge="20" minAge="15" time="2408"/>
<timed cohort="true" coverage="0.696434743" maxAge="25" minAge="20" time="2408"/>
<timed cohort="true" coverage="0.774183149" maxAge="45" minAge="25" time="2408"/>
<timed cohort="true" coverage="0.734880687" maxAge="60" minAge="45" time="2408"/>
<timed cohort="true" coverage="0.665160649" maxAge="90" minAge="60" time="2408"/>
<timed cohort="true" coverage="0.785258112" maxAge="5" minAge="0" time="2700"/>
<timed cohort="true" coverage="0.672276915" maxAge="10" minAge="5" time="2700"/>
<timed cohort="true" coverage="0.587980813" maxAge="15" minAge="10" time="2700"/>
<timed cohort="true" coverage="0.584494394" maxAge="20" minAge="15" time="2700"/>
<timed cohort="true" coverage="0.696434743" maxAge="25" minAge="20" time="2700"/>
<timed cohort="true" coverage="0.774183149" maxAge="45" minAge="25" time="2700"/>
<timed cohort="true" coverage="0.734880687" maxAge="60" minAge="45" time="2700"/>
<timed cohort="true" coverage="0.665160649" maxAge="90" minAge="60" time="2700"/>
<timed cohort="true" coverage="0.785258112" maxAge="5" minAge="0" time="2992"/>
<timed cohort="true" coverage="0.672276915" maxAge="10" minAge="5" time="2992"/>
<timed cohort="true" coverage="0.587980813" maxAge="15" minAge="10" time="2992"/>
<timed cohort="true" coverage="0.584494394" maxAge="20" minAge="15" time="2992"/>
<timed cohort="true" coverage="0.696434743" maxAge="25" minAge="20" time="2992"/>
<timed cohort="true" coverage="0.774183149" maxAge="45" minAge="25" time="2992"/>
<timed cohort="true" coverage="0.734880687" maxAge="60" minAge="45" time="2992"/>
<timed cohort="true" coverage="0.665160649" maxAge="90" minAge="60" time="2992"/>
<timed cohort="true" coverage="0.785258112" maxAge="5" minAge="0" time="3284"/>
<timed cohort="true" coverage="0.672276915" maxAge="10" minAge="5" time="3284"/>
<timed cohort="true" coverage="0.587980813" maxAge="15" minAge="10" time="3284"/>
<timed cohort="true" coverage="0.584494394" maxAge="20" minAge="15" time="3284"/>
<timed cohort="true" coverage="0.696434743" maxAge="25" minAge="20" time="3284"/>
<timed cohort="true" coverage="0.774183149" maxAge="45" minAge="25" time="3284"/>
<timed cohort="true" coverage="0.734880687" maxAge="60" minAge="45" time="3284"/>
<timed cohort="true" coverage="0.665160649" maxAge="90" minAge="60" time="3284"/>
<timed cohort="true" coverage="0.785258112" maxAge="5" minAge="0" time="3576"/>
<timed cohort="true" coverage="0.672276915" maxAge="10" minAge="5" time="3576"/>
<timed cohort="true" coverage="0.587980813" maxAge="15" minAge="10" time="3576"/>
<timed cohort="true" coverage="0.584494394" maxAge="20" minAge="15" time="3576"/>
<timed cohort="true" coverage="0.696434743" maxAge="25" minAge="20" time="3576"/>
<timed cohort="true" coverage="0.774183149" maxAge="45" minAge="25" time="3576"/>
<timed cohort="true" coverage="0.734880687" maxAge="60" minAge="45" time="3576"/>
<timed cohort="true" coverage="0.665160649" maxAge="90" minAge="60" time="3576"/>
<timed cohort="true" coverage="0.785258112" maxAge="5" minAge="0" time="3868"/>
<timed cohort="true" coverage="0.672276915" maxAge="10" minAge="5" time="3868"/>
<timed cohort="true" coverage="0.587980813" maxAge="15" minAge="10" time="3868"/>
<timed cohort="true" coverage="0.584494394" maxAge="20" minAge="15" time="3868"/>
<timed cohort="true" coverage="0.696434743" maxAge="25" minAge="20" time="3868"/>
<timed cohort="true" coverage="0.774183149" maxAge="45" minAge="25" time="3868"/>
<timed cohort="true" coverage="0.734880687" maxAge="60" minAge="45" time="3868"/>
<timed cohort="true" coverage="0.665160649" maxAge="90" minAge="60" time="3868"/>
<timed cohort="true" coverage="0.785258112" maxAge="5" minAge="0" time="4160"/>
<timed cohort="true" coverage="0.672276915" maxAge="10" minAge="5" time="4160"/>
<timed cohort="true" coverage="0.587980813" maxAge="15" minAge="10" time="4160"/>
<timed cohort="true" coverage="0.584494394" maxAge="20" minAge="15" time="4160"/>
<timed cohort="true" coverage="0.696434743" maxAge="25" minAge="20" time="4160"/>
<timed cohort="true" coverage="0.774183149" maxAge="45" minAge="25" time="4160"/>
<timed cohort="true" coverage="0.734880687" maxAge="60" minAge="45" time="4160"/>
<timed cohort="true" coverage="0.665160649" maxAge="90" minAge="60" time="4160"/>
<timed cohort="true" coverage="0.785258112" maxAge="5" minAge="0" time="4452"/>
<timed cohort="true" coverage="0.672276915" maxAge="10" minAge="5" time="4452"/>
<timed cohort="true" coverage="0.587980813" maxAge="15" minAge="10" time="4452"/>
<timed cohort="true" coverage="0.584494394" maxAge="20" minAge="15" time="4452"/>
<timed cohort="true" coverage="0.696434743" maxAge="25" minAge="20" time="4452"/>
<timed cohort="true" coverage="0.774183149" maxAge="45" minAge="25" time="4452"/>
<timed cohort="true" coverage="0.734880687" maxAge="60" minAge="45" time="4452"/>
<timed cohort="true" coverage="0.665160649" maxAge="90" minAge="60" time="4452"/>
<timed cohort="true" coverage="0.785258112" maxAge="5" minAge="0" time="4744"/>
<timed cohort="true" coverage="0.672276915" maxAge="10" minAge="5" time="4744"/>
<timed cohort="true" coverage="0.587980813" maxAge="15" minAge="10" time="4744"/>
<timed cohort="true" coverage="0.584494394" maxAge="20" minAge="15" time="4744"/>
<timed cohort="true" coverage="0.696434743" maxAge="25" minAge="20" time="4744"/>
<timed cohort="true" coverage="0.774183149" maxAge="45" minAge="25" time="4744"/>
<timed cohort="true" coverage="0.734880687" maxAge="60" minAge="45" time="4744"/>
<timed cohort="true" coverage="0.665160649" maxAge="90" minAge="60" time="4744"/>
<timed cohort="true" coverage="0.785258112" maxAge="5" minAge="0" time="5036"/>
<timed cohort="true" coverage="0.672276915" maxAge="10" minAge="5" time="5036"/>
<timed cohort="true" coverage="0.587980813" maxAge="15" minAge="10" time="5036"/>
<timed cohort="true" coverage="0.584494394" maxAge="20" minAge="15" time="5036"/>
<timed cohort="true" coverage="0.696434743" maxAge="25" minAge="20" time="5036"/>
<timed cohort="true" coverage="0.774183149" maxAge="45" minAge="25" time="5036"/>
<timed cohort="true" coverage="0.734880687" maxAge="60" minAge="45" time="5036"/>
<timed cohort="true" coverage="0.665160649" maxAge="90" minAge="60" time="5036"/>
<timed cohort="true" coverage="0.785258112" maxAge="5" minAge="0" time="5328"/>
<timed cohort="true" coverage="0.672276915" maxAge="10" minAge="5" time="5328"/>
<timed cohort="true" coverage="0.587980813" maxAge="15" minAge="10" time="5328"/>
<timed cohort="true" coverage="0.584494394" maxAge="20" minAge="15" time="5328"/>
<timed cohort="true" coverage="0.696434743" maxAge="25" minAge="20" time="5328"/>
<timed cohort="true" coverage="0.774183149" maxAge="45" minAge="25" time="5328"/>
<timed cohort="true" coverage="0.734880687" maxAge="60" minAge="45" time="5328"/>
<timed cohort="true" coverage="0.665160649" maxAge="90" minAge="60" time="5328"/>
<timed cohort="true" coverage="0.785258112" maxAge="5" minAge="0" time="5620"/>
<timed cohort="true" coverage="0.672276915" maxAge="10" minAge="5" time="5620"/>
<timed cohort="true" coverage="0.587980813" maxAge="15" minAge="10" time="5620"/>
<timed cohort="true" coverage="0.584494394" maxAge="20" minAge="15" time="5620"/>
<timed cohort="true" coverage="0.696434743" maxAge="25" minAge="20" time="5620"/>
<timed cohort="true" coverage="0.774183149" maxAge="45" minAge="25" time="5620"/>
<timed cohort="true" coverage="0.734880687" maxAge="60" minAge="45" time="5620"/>
<timed cohort="true" coverage="0.665160649" maxAge="90" minAge="60" time="5620"/>
<timed cohort="true" coverage="0.785258112" maxAge="5" minAge="0" time="5912"/>
<timed cohort="true" coverage="0.672276915" maxAge="10" minAge="5" time="5912"/>
<timed cohort="true" coverage="0.587980813" maxAge="15" minAge="10" time="5912"/>
<timed cohort="true" coverage="0.584494394" maxAge="20" minAge="15" time="5912"/>
<timed cohort="true" coverage="0.696434743" maxAge="25" minAge="20" time="5912"/>
<timed cohort="true" coverage="0.774183149" maxAge="45" minAge="25" time="5912"/>
<timed cohort="true" coverage="0.734880687" maxAge="60" minAge="45" time="5912"/>
<timed cohort="true" coverage="0.665160649" maxAge="90" minAge="60" time="5912"/>
<timed cohort="true" coverage="0.785258112" maxAge="5" minAge="0" time="6204"/>
<timed cohort="true" coverage="0.672276915" maxAge="10" minAge="5" time="6204"/>
<timed cohort="true" coverage="0.587980813" maxAge="15" minAge="10" time="6204"/>
<timed cohort="true" coverage="0.584494394" maxAge="20" minAge="15" time="6204"/>
<timed cohort="true" coverage="0.696434743" maxAge="25" minAge="20" time="6204"/>
<timed cohort="true" coverage="0.774183149" maxAge="45" minAge="25" time="6204"/>
<timed cohort="true" coverage="0.734880687" maxAge="60" minAge="45" time="6204"/>
<timed cohort="true" coverage="0.665160649" maxAge="90" minAge="60" time="6204"/>
<timed cohort="true" coverage="0.785258112" maxAge="5" minAge="0" time="6496"/>
<timed cohort="true" coverage="0.672276915" maxAge="10" minAge="5" time="6496"/>
<timed cohort="true" coverage="0.587980813" maxAge="15" minAge="10" time="6496"/>
<timed cohort="true" coverage="0.584494394" maxAge="20" minAge="15" time="6496"/>
<timed cohort="true" coverage="0.696434743" maxAge="25" minAge="20" time="6496"/>
<timed cohort="true" coverage="0.774183149" maxAge="45" minAge="25" time="6496"/>
<timed cohort="true" coverage="0.734880687" maxAge="60" minAge="45" time="6496"/>
<timed cohort="true" coverage="0.665160649" maxAge="90" minAge="60" time="6496"/>
<timed cohort="true" coverage="0.785258112" maxAge="5" minAge="0" time="6788"/>
<timed cohort="true" coverage="0.672276915" maxAge="10" minAge="5" time="6788"/>
<timed cohort="true" coverage="0.587980813" maxAge="15" minAge="10" time="6788"/>
<timed cohort="true" coverage="0.584494394" maxAge="20" minAge="15" time="6788"/>
<timed cohort="true" coverage="0.696434743" maxAge="25" minAge="20" time="6788"/>
<timed cohort="true" coverage="0.774183149" maxAge="45" minAge="25" time="6788"/>
<timed cohort="true" coverage="0.734880687" maxAge="60" minAge="45" time="6788"/>
<timed cohort="true" coverage="0.665160649" maxAge="90" minAge="60" time="6788"/>
<timed cohort="true" coverage="0.785258112" maxAge="5" minAge="0" time="7080"/>
<timed cohort="true" coverage="0.672276915" maxAge="10" minAge="5" time="7080"/>
<timed cohort="true" coverage="0.587980813" maxAge="15" minAge="10" time="7080"/>
<timed cohort="true" coverage="0.584494394" maxAge="20" minAge="15" time="7080"/>
<timed cohort="true" coverage="0.696434743" maxAge="25" minAge="20" time="7080"/>
<timed cohort="true" coverage="0.774183149" maxAge="45" minAge="25" time="7080"/>
<timed cohort="true" coverage="0.734880687" maxAge="60" minAge="45" time="7080"/>
<timed cohort="true" coverage="0.665160649" maxAge="90" minAge="60" time="7080"/>
<timed cohort="true" coverage="0.785258112" maxAge="5" minAge="0" time="7372"/>
<timed cohort="true" coverage="0.672276915" maxAge="10" minAge="5" time="7372"/>
<timed cohort="true" coverage="0.587980813" maxAge="15" minAge="10" time="7372"/>
<timed cohort="true" coverage="0.584494394" maxAge="20" minAge="15" time="7372"/>
<timed cohort="true" coverage="0.696434743" maxAge="25" minAge="20" time="7372"/>
<timed cohort="true" coverage="0.774183149" maxAge="45" minAge="25" time="7372"/>
<timed cohort="true" coverage="0.734880687" maxAge="60" minAge="45" time="7372"/>
<timed cohort="true" coverage="0.665160649" maxAge="90" minAge="60" time="7372"/>
<timed cohort="true" coverage="0.785258112" maxAge="5" minAge="0" time="7664"/>
<timed cohort="true" coverage="0.672276915" maxAge="10" minAge="5" time="7664"/>
<timed cohort="true" coverage="0.587980813" maxAge="15" minAge="10" time="7664"/>
<timed cohort="true" coverage="0.584494394" maxAge="20" minAge="15" time="7664"/>
<timed cohort="true" coverage="0.696434743" maxAge="25" minAge="20" time="7664"/>
<timed cohort="true" coverage="0.774183149" maxAge="45" minAge="25" time="7664"/>
<timed cohort="true" coverage="0.734880687" maxAge="60" minAge="45" time="7664"/>
<timed cohort="true" coverage="0.665160649" maxAge="90" minAge="60" time="7664"/>
<timed cohort="true" coverage="0.785258112" maxAge="5" minAge="0" time="7956"/>
<timed cohort="true" coverage="0.672276915" maxAge="10" minAge="5" time="7956"/>
<timed cohort="true" coverage="0.587980813" maxAge="15" minAge="10" time="7956"/>
<timed cohort="true" coverage="0.584494394" maxAge="20" minAge="15" time="7956"/>
<timed cohort="true" coverage="0.696434743" maxAge="25" minAge="20" time="7956"/>
<timed cohort="true" coverage="0.774183149" maxAge="45" minAge="25" time="7956"/>
<timed cohort="true" coverage="0.734880687" maxAge="60" minAge="45" time="7956"/>
<timed cohort="true" coverage="0.665160649" maxAge="90" minAge="60" time="7956"/>
<timed cohort="true" coverage="0.785258112" maxAge="5" minAge="0" time="8248"/>
<timed cohort="true" coverage="0.672276915" maxAge="10" minAge="5" time="8248"/>
<timed cohort="true" coverage="0.587980813" maxAge="15" minAge="10" time="8248"/>
<timed cohort="true" coverage="0.584494394" maxAge="20" minAge="15" time="8248"/>
<timed cohort="true" coverage="0.696434743" maxAge="25" minAge="20" time="8248"/>
<timed cohort="true" coverage="0.774183149" maxAge="45" minAge="25" time="8248"/>
<timed cohort="true" coverage="0.734880687" maxAge="60" minAge="45" time="8248"/>
<timed cohort="true" coverage="0.665160649" maxAge="90" minAge="60" time="8248"/>
<timed cohort="true" coverage="0.785258112" maxAge="5" minAge="0" time="8540"/>
<timed cohort="true" coverage="0.672276915" maxAge="10" minAge="5" time="8540"/>
<timed cohort="true" coverage="0.587980813" maxAge="15" minAge="10" time="8540"/>
<timed cohort="true" coverage="0.584494394" maxAge="20" minAge="15" time="8540"/>
<timed cohort="true" coverage="0.696434743" maxAge="25" minAge="20" time="8540"/>
<timed cohort="true" coverage="0.774183149" maxAge="45" minAge="25" time="8540"/>
<timed cohort="true" coverage="0.734880687" maxAge="60" minAge="45" time="8540"/>
<timed cohort="true" coverage="0.665160649" maxAge="90" minAge="60" time="8540"/>
<timed cohort="true" coverage="0.785258112" maxAge="5" minAge="0" time="8832"/>
<timed cohort="true" coverage="0.672276915" maxAge="10" minAge="5" time="8832"/>
<timed cohort="true" coverage="0.587980813" maxAge="15" minAge="10" time="8832"/>
<timed cohort="true" coverage="0.584494394" maxAge="20" minAge="15" time="8832"/>
<timed cohort="true" coverage="0.696434743" maxAge="25" minAge="20" time="8832"/>
<timed cohort="true" coverage="0.774183149" maxAge="45" minAge="25" time="8832"/>
<timed cohort="true" coverage="0.734880687" maxAge="60" minAge="45" time="8832"/>
<timed cohort="true" coverage="0.665160649" maxAge="90" minAge="60" time="8832"/>
</ITN>
<importedInfections>
<timed>
<rate time="0" value="10"/>
</timed>
</importedInfections>
<cohort name="90% of Population">
<continuous coverage="0.9" targetAgeYrs="0.0137"/>
<timed coverage="0.9" time="0"/>
</cohort>
</interventions>
<healthSystem>
<ImmediateOutcomes name="Tanzania ACT">
<drugRegimen firstLine="ACT" inpatient="QN" secondLine="ACT"/>
<initialACR>
<ACT value="0.85"/>
<QN value="0.998"/>
<selfTreatment value="0.63"/>
</initialACR>
<compliance>
<ACT value="0.9"/>
<QN value="1"/>
<selfTreatment value="0.85"/>
</compliance>
<nonCompliersEffective>
<ACT value="0"/>
<selfTreatment value="0"/>
</nonCompliersEffective>
<pSeekOfficialCareUncomplicated1 value="0.04"/>
<pSelfTreatUncomplicated value="0.01"/>
<pSeekOfficialCareUncomplicated2 value="0.04"/>
<pSeekOfficialCareSevere value="0.48"/>
</ImmediateOutcomes>
<CFR>
<group lowerbound="0" value="0.09189"/>
<group lowerbound="0.25" value="0.0810811"/>
<group lowerbound="0.75" value="0.0648649"/>
<group lowerbound="1.5" value="0.0689189"/>
<group lowerbound="2.5" value="0.0675676"/>
<group lowerbound="3.5" value="0.0297297"/>
<group lowerbound="4.5" value="0.0459459"/>
<group lowerbound="7.5" value="0.0945946"/>
<group lowerbound="12.5" value="0.1243243"/>
<group lowerbound="15" value="0.1378378"/>
</CFR>
<pSequelaeInpatient interpolation="none">
<group lowerbound="0.0" value="0.0132"/>
<group lowerbound="5.0" value="0.005"/>
</pSequelaeInpatient>
</healthSystem>
<entomology annualEIR="16" mode="4" name="Namawala">
<vector>
<anopheles mosquito="gambiae_ss_indoor" propInfected="0.078" propInfectious="0.021">
<EIR EIRRotateAngle="0" a0="-6.122682073" a1="0.8968" a2="-0.4551" b1="2.678" b2=
"2.599"/>
<mosq extrinsicIncubationPeriod="11" minInfectedThreshold="0.001"
mosqHumanBloodIndex="0.939" mosqLaidEggsSameDayProportion="0.313" mosqProbBiting=
"0.95" mosqProbFindRestSite="0.95" mosqProbOvipositing="0.88" mosqProbResting="0.99"
mosqRestDuration="3" mosqSeekingDuration="0.33" mosqSurvivalFeedingCycleProbability
="0.623"/>
<nonHumanHosts mosqProbBiting="0.95" mosqProbFindRestSite="0.95" mosqProbResting=
"0.99" mosqRelativeEntoAvailability="1.0" name="unprotectedAnimals"/>
</anopheles>
<anopheles mosquito="gambiae_ss_outdoor" propInfected="0.078" propInfectious="0.021">
<EIR EIRRotateAngle="0" a0="-7.221294361" a1="0.8968" a2="-0.4551" b1="2.678" b2=
"2.599"/>
<mosq extrinsicIncubationPeriod="11" minInfectedThreshold="0.001"
mosqHumanBloodIndex="0.939" mosqLaidEggsSameDayProportion="0.313" mosqProbBiting=
"0.95" mosqProbFindRestSite="0.95" mosqProbOvipositing="0.88" mosqProbResting="0.99"
mosqRestDuration="3" mosqSeekingDuration="0.33" mosqSurvivalFeedingCycleProbability
="0.623"/>
<nonHumanHosts mosqProbBiting="0.95" mosqProbFindRestSite="0.95" mosqProbResting=
"0.99" mosqRelativeEntoAvailability="1.0" name="unprotectedAnimals"/>
</anopheles>
<nonHumanHosts name="unprotectedAnimals" number="1.0"/>
</vector>
</entomology>
<model>
<ModelOptions/>
<clinical healthSystemMemory="6"/>
<human>
<availabilityToMosquitoes>
<group lowerbound="0.0" value="0.225940909648"/>
<group lowerbound="1.0" value="0.286173633441"/>
<group lowerbound="2.0" value="0.336898395722"/>
<group lowerbound="3.0" value="0.370989854675"/>
<group lowerbound="4.0" value="0.403114915112"/>
<group lowerbound="5.0" value="0.442585112522"/>
<group lowerbound="6.0" value="0.473839351511"/>
<group lowerbound="7.0" value="0.512630464378"/>
<group lowerbound="8.0" value="0.54487872702"/>
<group lowerbound="9.0" value="0.581527755812"/>
<group lowerbound="10.0" value="0.630257580698"/>
<group lowerbound="11.0" value="0.663063362714"/>
<group lowerbound="12.0" value="0.702417432755"/>
<group lowerbound="13.0" value="0.734605377277"/>
<group lowerbound="14.0" value="0.788908765653"/>
<group lowerbound="15.0" value="0.839587932303"/>
<group lowerbound="20.0" value="1.0"/>
<group lowerbound="20.0" value="1.0"/>
</availabilityToMosquitoes>
</human>
<parameters interval="5" iseed="1" latentp="3">
<parameter include="false" name="'-ln(1-Sinf)'" number="1" value="0.050736"/>
<parameter include="false" name="Estar" number="2" value="0.03247"/>
<parameter include="false" name="Simm" number="3" value="0.138161050830301"/>
<parameter include="false" name="Xstar_p" number="4" value="1514.385853233699891"/>
<parameter include="false" name="gamma_p" number="5" value="2.03692533424484"/>
<parameter include="false" name="sigma2i" number="6" value="10.173598698525799"/>
<parameter include="false" name="CumulativeYstar" number="7" value=
"35158523.31132510304451"/>
<parameter include="false" name="CumulativeHstar" number="8" value="97.334652723897705"
/>
<parameter include="false" name="'-ln(1-alpha_m)'" number="9" value="2.33031045876193"/>
<parameter include="false" name="decay_m" number="10" value="2.53106547375805"/>
<parameter include="false" name="sigma2_0" number="11" value="0.655747311168152"/>
<parameter include="false" name="Xstar_v" number="12" value="0.916181104713054"/>
<parameter include="false" name="Ystar2" number="13" value="6502.26335600001039"/>
<parameter include="false" name="alpha" number="14" value="142601.912520000012591"/>
<parameter include="false" name="Density bias (non Garki)" number="15" value=
"0.177378570987455"/>
<parameter include="false" name=" sigma2 " number="16" value="0.05"/>
<parameter include="false" name="log oddsr CF community" number="17" value="0.736202"/>
<parameter include="false" name="Indirect risk cofactor" number="18" value=
"0.018777338"/>
<parameter include="false" name="Non-malaria infant mortality" number="19" value=
"49.539046599999999"/>
<parameter include="false" name="Density bias (Garki)" number="20" value=
"4.79610772546704"/>
<parameter include="false" name="Severe Malaria Threshhold" number="21" value=
"784455.599999999976717"/>
<parameter include="false" name="Immunity Penalty" number="22" value="1"/>
<parameter include="false" name="Immune effector decay" number="23" value="0"/>
<parameter include="false" name="comorbidity intercept" number="24" value="0.0968"/>
<parameter include="false" name="Ystar half life" number="25" value="0.275437402"/>
<parameter include="false" name="Ystar1" number="26" value="0.596539864"/>
<parameter include="false" name="Asexual immunity decay" number="27" value="0"/>
<parameter include="false" name="Ystar0" number="28" value="296.302437899999973"/>
<parameter include="false" name="Idete multiplier" number="29" value="2.797523626"/>
<parameter include="false" name="critical age for comorbidity" number="30" value=
"0.117383"/>
</parameters>
</model>
</scenario>
